# Supplementary material for: Assessing the Economic Viability of the Plastic Biorefinery Concept and Its Contribution to a More Circular Plastic Sector
Source: Polymers (Basel). 2021 Nov 10;13(22):3883. doi: 10.3390/polym13223883 (PMC8617788; doi:10.3390/polym13223883)
Supplement: Supplementary file 1 [file polymers-13-03883-s001.zip]

Archive with 1 entries (1 files):
- polymers-1454107-supplementary.pdf
